# Supplementary material for: Genome-Wide Identification and Evolutionary Analysis of Receptor-like Kinase Family Genes Provides Insights into Anthracnose Resistance of Dioscorea alata
Source: Plants (Basel). 2024 May 5;13(9):1274. doi: 10.3390/plants13091274 (PMC11085297; doi:10.3390/plants13091274)
Supplement: Supplementary file 1 [file plants-13-01274-s001.zip]

Archive with 4 entries (4 files):
- Figure S1.pdf
- Figure S2.pdf
- Figure S3.pdf
- Supplementary Table S1-S7.xlsx
