# Supplementary material for: Genome-Wide Identification and Evolutionary Analysis of Receptor-like Kinase Family Genes Provides Insights into Anthracnose Resistance of Dioscorea alata
Source: Plants (Basel). 2024 May 5;13(9):1274. doi: 10.3390/plants13091274 (PMC11085297; doi:10.3390/plants13091274)
Supplement: Supplementary file 1 [file plants-13-01274-s001.zip › Supplementary Table S1-S7.xlsx]

## Sheet: TableS1
Table S1. Detailed subgroups information of RLK genes identified from D. alata
Gene ID	Subgroups
Dioal.05G181100	C-LEC
Dioal.07G112200	CR4L
Dioal.05G060500	CR4L
Dioal.05G048900	CR4L
Dioal.12G070600	CR4L
Dioal.19G080700	CrRLK1L-1
Dioal.09G073200	CrRLK1L-1
Dioal.08G030200	CrRLK1L-1
Dioal.19G080600	CrRLK1L-1
Dioal.19G081000	CrRLK1L-1
Dioal.12G077300	CrRLK1L-1
Dioal.12G059900	CrRLK1L-1
Dioal.07G013500	CrRLK1L-1
Dioal.07G118900	CrRLK1L-1
Dioal.15G013400	CrRLK1L-1
Dioal.12G059700	CrRLK1L-1
Dioal.09G071400	CrRLK1L-1
Dioal.07G098300	CrRLK1L-1
Dioal.12G059800	CrRLK1L-1
Dioal.08G041300	CrRLK1L-1
Dioal.19G081100	CrRLK1L-1
Dioal.15G129800	CrRLK1L-1
Dioal.15G019700	DLSV
Dioal.11G087300	DLSV
Dioal.04G090800	DLSV
Dioal.20G056300	DLSV
Dioal.08G153900	DLSV
Dioal.20G055700	DLSV
Dioal.15G021200	DLSV
Dioal.08G154100	DLSV
Dioal.20G003400	DLSV
Dioal.05G222700	DLSV
Dioal.04G084600	DLSV
Dioal.08G154000	DLSV
Dioal.04G096300	DLSV
Dioal.20G055000	DLSV
Dioal.15G117700	DLSV
Dioal.20G056400	DLSV
Dioal.15G122700	DLSV
Dioal.08G154300	DLSV
Dioal.15G021800	DLSV
Dioal.13G045800	DLSV
Dioal.08G158300	DLSV
Dioal.04G084400	DLSV
Dioal.15G123500	DLSV
Dioal.15G102200	DLSV
Dioal.15G122400	DLSV
Dioal.19G150600	DLSV
Dioal.15G117400	DLSV
Dioal.15G118200	DLSV
Dioal.04G085000	DLSV
Dioal.15G018300	DLSV
Dioal.15G022400	DLSV
Dioal.15G021000	DLSV
Dioal.20G035900	DLSV
Dioal.20G055400	DLSV
Dioal.15G018100	DLSV
Dioal.13G046100	DLSV
Dioal.15G018600	DLSV
Dioal.08G154200	DLSV
Dioal.15G018900	DLSV
Dioal.20G005900	DLSV
Dioal.15G043200	DLSV
Dioal.15G019600	DLSV
Dioal.15G020500	DLSV
Dioal.15G123800	DLSV
Dioal.07G015600	DLSV
Dioal.19G052400	DLSV
Dioal.15G022500	DLSV
Dioal.15G117500	DLSV
Dioal.15G122600	DLSV
Dioal.15G018200	DLSV
Dioal.08G153500	DLSV
Dioal.15G118400	DLSV
Dioal.15G118000	DLSV
Dioal.15G123600	DLSV
Dioal.08G158500	DLSV
Dioal.08G153800	DLSV
Dioal.15G020000	DLSV
Dioal.07G042400	DLSV
Dioal.15G019500	DLSV
Dioal.19G150200	DLSV
Dioal.15G022300	DLSV
Dioal.15G118700	DLSV
Dioal.07G051900	DLSV
Dioal.15G018000	DLSV
Dioal.15G122200	DLSV
Dioal.20G056200	DLSV
Dioal.15G018400	DLSV
Dioal.19G073900	DLSV
Dioal.15G102100	DLSV
Dioal.15G117600	DLSV
Dioal.08G158400	DLSV
Dioal.15G038500	DLSV
Dioal.19G150300	DLSV
Dioal.19G150500	DLSV
Dioal.13G006600	L-LEC
Dioal.13G007700	L-LEC
Dioal.07G130800	L-LEC
Dioal.13G006800	L-LEC
Dioal.12G091300	L-LEC
Dioal.13G007000	L-LEC
Dioal.09G079100	L-LEC
Dioal.10G034100	L-LEC
Dioal.13G008400	L-LEC
Dioal.13G011900	L-LEC
Dioal.08G040500	L-LEC
Dioal.07G110900	L-LEC
Dioal.04G138000	L-LEC
Dioal.08G021300	L-LEC
Dioal.03G092200	L-LEC
Dioal.18G111200	L-LEC
Dioal.13G007900	L-LEC
Dioal.08G020300	L-LEC
Dioal.18G023400	L-LEC
Dioal.08G139400	L-LEC
Dioal.15G098800	L-LEC
Dioal.08G020100	L-LEC
Dioal.13G006700	L-LEC
Dioal.13G007800	L-LEC
Dioal.13G002500	L-LEC
Dioal.13G007300	L-LEC
Dioal.13G008200	L-LEC
Dioal.08G042900	L-LEC
Dioal.13G008000	L-LEC
Dioal.13G002400	L-LEC
Dioal.13G006400	L-LEC
Dioal.07G051800	L-LEC
Dioal.15G099000	L-LEC
Dioal.13G007100	L-LEC
Dioal.08G020400	L-LEC
Dioal.18G111400	L-LEC
Dioal.13G006300	L-LEC
Dioal.15G098700	L-LEC
Dioal.13G008500	L-LEC
Dioal.13G002600	L-LEC
Dioal.15G098900	L-LEC
Dioal.13G002700	L-LEC
Dioal.13G006500	L-LEC
Dioal.17G063300	L-LEC
Dioal.13G007400	L-LEC
Dioal.13G006900	L-LEC
Dioal.08G021200	L-LEC
Dioal.18G111300	L-LEC
Dioal.13G008600	L-LEC
Dioal.13G008300	L-LEC
Dioal.08G020000	L-LEC
Dioal.13G006200	L-LEC
Dioal.16G084100	L-LEC
Dioal.13G007200	L-LEC
Dioal.08G020200	L-LEC
Dioal.01G011200	LRK10L-2
Dioal.16G023200	LRK10L-2
Dioal.05G137300	LRK10L-2
Dioal.16G023100	LRK10L-2
Dioal.16G023300	LRK10L-2
Dioal.16G024400	LRK10L-2
Dioal.05G137200	LRK10L-2
Dioal.05G130400	LRK10L-2
Dioal.04G039600	LRK10L-2
Dioal.17G098600	LRK10L-2
Dioal.04G042100	LRK10L-2
Dioal.17G098800	LRK10L-2
Dioal.17G088900	LRK10L-2
Dioal.16G024000	LRK10L-2
Dioal.05G130100	LRK10L-2
Dioal.05G130000	LRK10L-2
Dioal.16G024300	LRK10L-2
Dioal.18G101000	LRR-I-1
Dioal.05G062200	LRR-I-1
Dioal.15G082700	LRR-I-1
Dioal.05G150900	LRR-I-1
Dioal.08G103400	LRR-II
Dioal.05G190500	LRR-II
Dioal.09G040800	LRR-II
Dioal.19G040000	LRR-II
Dioal.17G043300	LRR-II
Dioal.17G120300	LRR-II
Dioal.08G079700	LRR-II
Dioal.05G215500	LRR-II
Dioal.18G066600	LRR-II
Dioal.19G031400	LRR-II
Dioal.18G090700	LRR-II
Dioal.07G098000	LRR-III
Dioal.08G087500	LRR-III
Dioal.19G122600	LRR-III
Dioal.05G000800	LRR-III
Dioal.18G051300	LRR-III
Dioal.05G116900	LRR-III
Dioal.17G086100	LRR-III
Dioal.15G000800	LRR-III
Dioal.05G129500	LRR-III
Dioal.03G001700	LRR-III
Dioal.03G088400	LRR-III
Dioal.18G006900	LRR-III
Dioal.09G056600	LRR-III
Dioal.11G093100	LRR-III
Dioal.17G088100	LRR-III
Dioal.04G116700	LRR-III
Dioal.19G031600	LRR-III
Dioal.10G062800	LRR-III
Dioal.19G035600	LRR-III
Dioal.09G001000	LRR-III
Dioal.05G185700	LRR-III
Dioal.11G067400	LRR-III
Dioal.19G044400	LRR-III
Dioal.05G190400	LRR-III
Dioal.08G071300	LRR-III
Dioal.08G078600	LRR-III
Dioal.11G062200	LRR-III
Dioal.08G076400	LRR-III
Dioal.02G018000	LRR-III
Dioal.20G100000	LRR-III
Dioal.07G102000	LRR-III
Dioal.08G132200	LRR-III
Dioal.15G041100	LRR-III
Dioal.08G078200	LRR-III
Dioal.05G224800	LRR-III
Dioal.05G131200	LRR-III
Dioal.12G059200	LRR-III
Dioal.03G053700	LRR-III
Dioal.09G064000	LRR-III
Dioal.03G041500	LRR-III
Dioal.20G006000	LRR-III
Dioal.05G080400	LRR-III
Dioal.08G077700	LRR-III
Dioal.14G139900	LRR-III
Dioal.08G076000	LRR-III
Dioal.14G136800	LRR-IV
Dioal.04G045500	LRR-IX
Dioal.04G005200	LRR-IX
Dioal.18G054300	LRR-IX
Dioal.05G205900	LRR-IX
Dioal.04G005100	LRR-IX
Dioal.05G157400	LRR-IX
Dioal.09G000500	LRR-V
Dioal.19G163500	LRR-V
Dioal.18G073700	LRR-V
Dioal.05G198300	LRR-V
Dioal.05G235100	LRR-V
Dioal.16G078400	LRR-V
Dioal.08G162700	LRR-V
Dioal.17G019400	LRR-VI-1
Dioal.10G063100	LRR-VI-1
Dioal.08G123800	LRR-VI-1
Dioal.15G073000	LRR-VI-1
Dioal.09G066100	LRR-VI-2
Dioal.01G019800	LRR-VI-2
Dioal.07G110100	LRR-VI-2
Dioal.12G067600	LRR-VI-2
Dioal.20G080300	LRR-VI-2
Dioal.11G081800	LRR-VI-2
Dioal.18G093500	LRR-VI-2
Dioal.01G020000	LRR-VI-2
Dioal.05G100800	LRR-VI-2
Dioal.02G062900	LRR-VI-2
Dioal.14G132400	LRR-VII-1
Dioal.10G036200	LRR-VII-1
Dioal.09G060700	LRR-VII-1
Dioal.12G060900	LRR-VII-1
Dioal.03G025400	LRR-VII-2
Dioal.14G132900	LRR-VII-3
Dioal.09G055200	LRR-VIII-1
Dioal.19G127200	LRR-VIII-1
Dioal.05G051600	LRR-VIII-1
Dioal.09G052900	LRR-VIII-1
Dioal.12G057100	LRR-VIII-1
Dioal.12G058800	LRR-VIII-1
Dioal.09G055400	LRR-VIII-1
Dioal.10G052600	LRR-VIII-1
Dioal.04G018500	LRR-Xa
Dioal.05G021800	LRR-Xa
Dioal.10G064900	LRR-Xa
Dioal.14G083800	LRR-Xa
Dioal.19G073000	LRR-Xb-1
Dioal.14G115000	LRR-Xb-1
Dioal.11G067600	LRR-Xb-1
Dioal.04G113400	LRR-Xb-1
Dioal.16G089200	LRR-Xb-1
Dioal.05G231800	LRR-Xb-1
Dioal.05G160700	LRR-Xb-1
Dioal.18G083300	LRR-Xb-1
Dioal.13G022200	LRR-Xb-2
Dioal.02G089900	LRR-XI-1
Dioal.02G080500	LRR-XI-1
Dioal.05G107300	LRR-XI-1
Dioal.02G084700	LRR-XI-1
Dioal.01G022600	LRR-XI-1
Dioal.08G021500	LRR-XI-1
Dioal.02G084400	LRR-XI-1
Dioal.02G089800	LRR-XI-1
Dioal.02G089700	LRR-XI-1
Dioal.05G015800	LRR-XI-1
Dioal.10G046300	LRR-XI-1
Dioal.17G034300	LRR-XI-1
Dioal.02G082800	LRR-XI-1
Dioal.02G089600	LRR-XI-1
Dioal.14G074300	LRR-XI-1
Dioal.17G033900	LRR-XI-1
Dioal.02G080700	LRR-XI-1
Dioal.02G080600	LRR-XI-1
Dioal.02G084800	LRR-XI-1
Dioal.02G084900	LRR-XI-1
Dioal.02G054800	LRR-XI-1
Dioal.02G090000	LRR-XI-1
Dioal.02G080200	LRR-XI-1
Dioal.14G079000	LRR-XI-1
Dioal.13G008900	LRR-XI-1
Dioal.02G008700	LRR-XI-1
Dioal.02G085700	LRR-XI-1
Dioal.02G080000	LRR-XI-1
Dioal.13G009300	LRR-XI-1
Dioal.02G085500	LRR-XI-1
Dioal.11G047300	LRR-XI-1
Dioal.15G046900	LRR-XI-1
Dioal.11G100400	LRR-XI-1
Dioal.05G086100	LRR-XI-1
Dioal.17G118600	LRR-XI-1
Dioal.04G027500	LRR-XI-1
Dioal.02G041300	LRR-XI-1
Dioal.02G085200	LRR-XI-1
Dioal.02G084500	LRR-XI-1
Dioal.17G034000	LRR-XI-1
Dioal.03G016500	LRR-XI-1
Dioal.02G085100	LRR-XI-1
Dioal.02G060100	LRR-XI-1
Dioal.02G080400	LRR-XI-1
Dioal.12G065600	LRR-XI-1
Dioal.05G085800	LRR-XI-1
Dioal.17G033800	LRR-XI-1
Dioal.02G086100	LRR-XI-1
Dioal.03G077100	LRR-XI-1
Dioal.05G060400	LRR-XI-1
Dioal.04G025600	LRR-XI-1
Dioal.02G083900	LRR-XI-1
Dioal.20G084300	LRR-XI-1
Dioal.02G084300	LRR-XI-1
Dioal.20G041800	LRR-XI-1
Dioal.02G085400	LRR-XI-1
Dioal.12G065700	LRR-XI-1
Dioal.04G070000	LRR-XI-1
Dioal.04G125200	LRR-XI-1
Dioal.02G083800	LRR-XI-1
Dioal.14G011400	LRR-XI-1
Dioal.01G088900	LRR-XI-1
Dioal.15G033800	LRR-XI-1
Dioal.15G099500	LRR-XI-1
Dioal.15G085100	LRR-XI-1
Dioal.02G083000	LRR-XI-1
Dioal.03G087600	LRR-XI-1
Dioal.09G032400	LRR-XI-1
Dioal.02G083500	LRR-XI-1
Dioal.05G065400	LRR-XI-2
Dioal.17G065700	LRR-XII-1
Dioal.19G141700	LRR-XII-1
Dioal.17G022100	LRR-XII-1
Dioal.19G141600	LRR-XII-1
Dioal.17G007100	LRR-XII-1
Dioal.17G009600	LRR-XII-1
Dioal.18G119500	LRR-XII-1
Dioal.17G006700	LRR-XII-1
Dioal.18G112000	LRR-XII-1
Dioal.17G007200	LRR-XII-1
Dioal.05G078300	LRR-XII-1
Dioal.20G064300	LRR-XII-1
Dioal.17G006600	LRR-XII-1
Dioal.03G023500	LRR-XII-1
Dioal.16G056900	LRR-XII-1
Dioal.17G020300	LRR-XII-1
Dioal.17G020500	LRR-XII-1
Dioal.17G020700	LRR-XII-1
Dioal.17G006100	LRR-XII-1
Dioal.18G009800	LRR-XII-1
Dioal.19G061500	LRR-XII-1
Dioal.03G023600	LRR-XII-1
Dioal.20G041000	LRR-XII-1
Dioal.17G022400	LRR-XII-1
Dioal.17G020800	LRR-XII-1
Dioal.17G005900	LRR-XII-1
Dioal.02G096600	LRR-XII-1
Dioal.08G105300	LRR-XII-1
Dioal.17G006200	LRR-XII-1
Dioal.17G020400	LRR-XII-1
Dioal.05G146100	LRR-XII-1
Dioal.17G007300	LRR-XII-1
Dioal.17G009500	LRR-XII-1
Dioal.16G002900	LRR-XIIIa
Dioal.15G096700	LRR-XIIIa
Dioal.01G067900	LRR-XIIIb
Dioal.18G009700	LRR-XIIIb
Dioal.13G010400	LRR-XIV
Dioal.02G009900	LRR-XIV
Dioal.08G005700	LRR-XV
Dioal.10G004800	LRR-XV
Dioal.15G008400	LRR-XV
Dioal.02G044000	LysM
Dioal.13G002100	LysM
Dioal.02G000200	LysM
Dioal.04G088200	LysM
Dioal.20G041600	LysM
Dioal.05G070100	LysM
Dioal.05G177400	LysM
Dioal.19G134300	RKF3
Dioal.04G031500	RKF3
Dioal.04G031400	RKF3
Dioal.09G081900	SD-2b
Dioal.17G041100	SD-2b
Dioal.14G042100	SD-2b
Dioal.08G158800	SD-2b
Dioal.08G159400	SD-2b
Dioal.15G124800	SD-2b
Dioal.05G075000	SD-2b
Dioal.17G041500	SD-2b
Dioal.17G053300	SD-2b
Dioal.07G130400	SD-2b
Dioal.17G041300	SD-2b
Dioal.17G041400	SD-2b
Dioal.05G236200	SD-2b
Dioal.15G066200	SD-2b
Dioal.05G020700	SD-2b
Dioal.05G020600	SD-2b
Dioal.15G124700	SD-2b
Dioal.15G066000	SD-2b
Dioal.07G130600	SD-2b
Dioal.14G041900	SD-2b
Dioal.05G009300	SD-2b
Dioal.08G158900	SD-2b
Dioal.20G062900	SD-2b
Dioal.05G235500	SD-2b
Dioal.10G075200	SD-2b
Dioal.15G124100	SD-2b
Dioal.14G042500	SD-2b
Dioal.12G093200	SD-2b
Dioal.05G020500	SD-2b
Dioal.08G159100	SD-2b
Dioal.15G124900	SD-2b
Dioal.14G042000	SD-2b
Dioal.07G132900	SD-2b
Dioal.17G041600	SD-2b
Dioal.05G009600	SD-2b
Dioal.05G056800	SD-2b
Dioal.08G159300	SD-2b
Dioal.15G124400	SD-2b
Dioal.15G124000	SD-2b
Dioal.17G041200	SD-2b
Dioal.08G159200	SD-2b
Dioal.18G030900	SD-2b
Dioal.05G235600	SD-2b
Dioal.07G132800	SD-2b
Dioal.15G124600	SD-2b
Dioal.18G086400	SD-2b
Dioal.05G235400	SD-2b
Dioal.14G067500	URK-1
Dioal.07G126000	WAK
Dioal.05G238700	WAK
Dioal.07G126100	WAK
Dioal.07G126200	WAK
Dioal.04G154200	WAK
Dioal.04G154400	WAK
Dioal.07G126300	WAK
Dioal.07G125700	WAK
Dioal.04G154300	WAK
Dioal.05G130700	WAK_LRK10L-1
Dioal.09G080700	WAK_LRK10L-1
Dioal.04G088600	WAK_LRK10L-1
Dioal.02G001000	WAK_LRK10L-1
Dioal.15G095000	WAK_LRK10L-1

## Sheet: TableS2
Table S2. The number of RLKs and their subgroups of four species of Dioscoreaceae
Subgroups	D. alata	D. dumetorum	D. rotundata	T. zeylanicus
C-LEC	1	1	1	0
CR4L	4	6	4	7
CrRLK1L-1	17	17	13	18
DLSV	74	43	51	21
L-LEC	55	41	33	15
LRK10L-2	17	16	11	8
LRR-I-1	4	4	3	3
LRR-II	11	19	8	8
LRR-III	45	66	26	35
LRR-IV	1	1	1	2
LRR-IX	6	7	5	6
LRR-V	7	9	5	4
LRR-VI-1	4	8	4	3
LRR-VI-2	10	11	5	7
LRR-VII-1	4	7	4	4
LRR-VII-2	1	2	1	2
LRR-VII-3	1	1	1	2
LRR-VIII-1	8	11	9	5
LRR-Xa	4	4	2	1
LRR-Xb-1	8	9	6	13
LRR-Xb-2	1	1	0	0
LRR-XI-1	69	51	44	33
LRR-XI-2	1	1	1	0
LRR-XII-1	33	23	17	17
LRR-XIIIa	2	2	2	3
LRR-XIIIb	2	4	2	2
LRR-XIV	2	2	2	2
LRR-XV	3	6	3	3
LysM	7	9	4	2
PERK-1	0	4	0	1
RKF3	3	4	1	4
RLCK-Os	0	1	1	0
RLCK-V	0	1	0	0
RLCK-XVI	0	2	1	1
SD-2b	47	47	35	30
URK-1	1	2	1	1
URK-2	0	1	1	0
WAK	9	9	3	2
WAK_LRK10L-1	5	6	4	3
Unclassified	0	0	1	0
Total	467	459	316	268

## Sheet: TableS3
Table S3. The Ks value and Ka/Ks ratio of each RLK pair generated by WGDs or SDs
Gene1	Subgroups	Gene2	Subgroups	Ka	Ks	Ka_Ks
Dioal.12G093200	SD-2b	Dioal.09G081900	SD-2b	0.431707	NaN	NaN
Dioal.07G132800	SD-2b	Dioal.09G081900	SD-2b	0.475178	NaN	NaN
Dioal.01G067900	LRR-XIIIb	Dioal.14G132400	LRR-VII-1	0.689642	NaN	NaN
Dioal.12G059200	LRR-III	Dioal.07G098000	LRR-III	0.142409	0.931285	0.152917
Dioal.19G122600	LRR-III	Dioal.07G098000	LRR-III	0.25117	1.35174	0.185813
Dioal.07G098000	LRR-III	Dioal.09G056600	LRR-III	0.283187	1.32128	0.214327
Dioal.15G124600	SD-2b	Dioal.08G159400	SD-2b	0.279667	1.39317	0.200741
Dioal.11G067600	LRR-Xb-1	Dioal.19G073000	LRR-Xb-1	0.307753	2.23679	0.137587
Dioal.14G115000	LRR-Xb-1	Dioal.19G073000	LRR-Xb-1	0.246372	1.11413	0.221134
Dioal.14G139900	LRR-III	Dioal.08G087500	LRR-III	0.408019	2.42082	0.168546
Dioal.03G001700	LRR-III	Dioal.08G087500	LRR-III	0.34488	2.24812	0.153408
Dioal.08G087500	LRR-III	Dioal.09G001000	LRR-III	0.402271	2.63515	0.152656
Dioal.11G067600	LRR-Xb-1	Dioal.14G115000	LRR-Xb-1	0.314649	3.07794	0.102227
Dioal.12G091300	L-LEC	Dioal.07G130800	L-LEC	0.0989184	0.546987	0.180842
Dioal.18G111300	L-LEC	Dioal.07G130800	L-LEC	0.429642	3.12813	0.137348
Dioal.18G093500	LRR-VI-2	Dioal.09G066100	LRR-VI-2	0.331542	1.35373	0.24491
Dioal.12G059200	LRR-III	Dioal.19G122600	LRR-III	0.249921	1.51062	0.165443
Dioal.19G122600	LRR-III	Dioal.09G056600	LRR-III	0.193261	0.956118	0.202131
Dioal.15G033800	LRR-XI-1	Dioal.08G021500	LRR-XI-1	0.592393	NaN	NaN
Dioal.12G091300	L-LEC	Dioal.18G111300	L-LEC	0.437166	3.52505	0.124017
Dioal.15G118400	DLSV	Dioal.08G154100	DLSV	0.318309	1.54674	0.205793
Dioal.18G111200	L-LEC	Dioal.09G079100	L-LEC	0.39022	1.85509	0.210351
Dioal.15G008400	LRR-XV	Dioal.08G005700	LRR-XV	0.165205	0.926156	0.178377
Dioal.01G019800	LRR-VI-2	Dioal.11G081800	LRR-VI-2	0.222612	0.919096	0.242207
Dioal.17G086100	LRR-III	Dioal.05G129500	LRR-III	0.181241	1.05995	0.170991
Dioal.20G055000	DLSV	Dioal.04G096300	DLSV	0.341722	1.86476	0.183253
Dioal.19G031400	LRR-II	Dioal.05G190500	LRR-II	0.0729009	1.0967	0.0664728
Dioal.05G190500	LRR-II	Dioal.05G215500	LRR-II	0.0583967	1.19016	0.0490663
Dioal.15G117700	DLSV	Dioal.08G154300	DLSV	0.418165	2.70748	0.154448
Dioal.03G001700	LRR-III	Dioal.09G001000	LRR-III	0.402041	2.67571	0.150256
Dioal.03G092200	L-LEC	Dioal.08G042900	L-LEC	0.273221	1.99304	0.137088
Dioal.15G123500	DLSV	Dioal.08G158300	DLSV	0.329875	1.87742	0.175706
Dioal.15G122200	DLSV	Dioal.08G158300	DLSV	0.343961	1.72328	0.199597
Dioal.19G052400	DLSV	Dioal.08G158300	DLSV	0.509163	2.571	0.198041
Dioal.14G079000	LRR-XI-1	Dioal.04G025600	LRR-XI-1	0.237339	1.51251	0.156917
Dioal.13G009300	LRR-XI-1	Dioal.02G008700	LRR-XI-1	0.137591	1.15738	0.118881
Dioal.13G010400	LRR-XIV	Dioal.02G009900	LRR-XIV	0.183231	0.930716	0.196871
Dioal.18G054300	LRR-IX	Dioal.05G205900	LRR-IX	0.279101	1.9075	0.146318
Dioal.17G006600	LRR-XII-1	Dioal.05G078300	LRR-XII-1	0.413014	1.71524	0.24079
Dioal.12G067600	LRR-VI-2	Dioal.18G093500	LRR-VI-2	0.3914	1.7145	0.228288
Dioal.12G059200	LRR-III	Dioal.09G056600	LRR-III	0.280491	1.5474	0.181266
Dioal.15G098700	L-LEC	Dioal.08G139400	L-LEC	0.283959	1.36667	0.207774
Dioal.18G073700	LRR-V	Dioal.05G198300	LRR-V	0.185917	0.841662	0.220893
Dioal.16G056900	LRR-XII-1	Dioal.08G105300	LRR-XII-1	0.518025	2.87826	0.179979
Dioal.17G088100	LRR-III	Dioal.05G131200	LRR-III	0.188145	1.04124	0.180693
Dioal.20G100000	LRR-III	Dioal.04G116700	LRR-III	0.246074	1.14479	0.214951
Dioal.04G116700	LRR-III	Dioal.05G080400	LRR-III	0.299141	1.85846	0.160962
Dioal.19G031600	LRR-III	Dioal.05G190400	LRR-III	0.298685	1.16327	0.256762
Dioal.16G089200	LRR-Xb-1	Dioal.05G231800	LRR-Xb-1	0.189957	1.29869	0.146269
Dioal.14G083800	LRR-Xa	Dioal.04G018500	LRR-Xa	0.150572	1.19325	0.126187
Dioal.14G139900	LRR-III	Dioal.09G001000	LRR-III	0.23208	1.82466	0.127191
Dioal.12G093200	SD-2b	Dioal.07G132800	SD-2b	0.230925	0.883384	0.26141
Dioal.12G070600	CR4L	Dioal.07G112200	CR4L	0.21114	1.23315	0.17122
Dioal.19G044400	LRR-III	Dioal.05G185700	LRR-III	0.390211	1.9086	0.204449
Dioal.15G124900	SD-2b	Dioal.08G159300	SD-2b	0.401822	1.8902	0.212582
Dioal.12G077300	CrRLK1L-1	Dioal.07G118900	CrRLK1L-1	0.206788	1.21677	0.169948
Dioal.12G077300	CrRLK1L-1	Dioal.09G071400	CrRLK1L-1	0.30398	1.60959	0.188856
Dioal.20G080300	LRR-VI-2	Dioal.05G100800	LRR-VI-2	0.314967	1.29936	0.242402
Dioal.19G127200	LRR-VIII-1	Dioal.09G052900	LRR-VIII-1	0.240539	1.06578	0.225693
Dioal.17G033800	LRR-XI-1	Dioal.20G041800	LRR-XI-1	0.38272	1.90586	0.200812
Dioal.07G118900	CrRLK1L-1	Dioal.09G071400	CrRLK1L-1	0.301054	1.9159	0.157134
Dioal.20G100000	LRR-III	Dioal.05G080400	LRR-III	0.309349	1.3195	0.234444
Dioal.10G064900	LRR-Xa	Dioal.05G021800	LRR-Xa	0.21735	1.22927	0.176813
Dioal.15G123600	DLSV	Dioal.08G158400	DLSV	0.426462	2.46618	0.172924
Dioal.07G102000	LRR-III	Dioal.09G064000	LRR-III	0.286504	1.5073	0.190078
Dioal.15G124000	SD-2b	Dioal.08G159200	SD-2b	0.321827	1.48116	0.21728
Dioal.10G052600	LRR-VIII-1	Dioal.05G051600	LRR-VIII-1	0.354073	1.58509	0.223378
Dioal.15G073000	LRR-VI-1	Dioal.08G123800	LRR-VI-1	0.212571	0.869705	0.244417
Dioal.12G057100	LRR-VIII-1	Dioal.09G052900	LRR-VIII-1	0.253485	1.75822	0.144171
Dioal.19G031400	LRR-II	Dioal.05G215500	LRR-II	0.0420192	0.827107	0.0508026
Dioal.03G053700	LRR-III	Dioal.08G077700	LRR-III	0.310209	1.30654	0.237427

## Sheet: TableS4
Table S4. Stress-related cis-acting elements of each RLK gene promoter region of D. alata
Gene_ID	Subgroups	Anoxic_inducibility	Abscisic_acid_responsiveness	Auxin_responsiveness	Defense_and_stress_responsiveness	Drought_inducibility	Gibberellin_responsiveness	Low-temperature_responsiveness	MeJA_responsiveness	Salicylic_acid_responsiveness	Wound_responsive
Dioal.02G062900.1	LRR-VI-2	1	0	0	1	0	0	0	0	0	0
Dioal.02G083500.1	LRR-XI-1	1	1	0	0	1	0	0	1	1	0
Dioal.03G041500.1	LRR-III	0	1	0	0	0	0	1	0	0	0
Dioal.03G053700.1	LRR-III	1	0	0	0	1	1	1	1	0	0
Dioal.04G154300.1	WAK	1	0	0	0	0	1	1	1	1	0
Dioal.05G065400.1	LRR-XI-2	1	0	1	1	0	1	1	1	1	0
Dioal.05G080400.1	LRR-III	1	1	1	0	1	0	1	1	1	0
Dioal.05G100800.1	LRR-VI-2	1	1	0	1	0	1	1	0	0	0
Dioal.05G146100.1	LRR-XII-1	1	1	0	0	1	1	0	0	1	0
Dioal.05G150900.1	LRR-I-1	1	1	0	0	1	0	0	1	0	0
Dioal.05G235400.1	SD-2b	1	1	1	0	1	1	0	0	0	0
Dioal.08G020200.1	L-LEC	1	1	1	0	0	0	0	1	1	0
Dioal.08G041300.1	CrRLK1L-1	1	1	0	1	1	1	0	0	0	0
Dioal.08G076000.1	LRR-III	1	1	0	0	1	0	0	1	1	0
Dioal.08G077700.1	LRR-III	1	1	1	1	1	0	0	1	1	0
Dioal.08G158400.1	DLSV	1	1	0	1	0	0	0	0	0	1
Dioal.08G162700.1	LRR-V	1	1	1	1	0	1	1	0	1	0
Dioal.09G032400.1	LRR-XI-1	1	1	0	0	1	1	0	1	0	0
Dioal.09G055400.1	LRR-VIII-1	1	1	0	1	0	0	1	0	0	0
Dioal.09G064000.1	LRR-III	0	1	1	0	0	0	1	1	0	0
Dioal.10G052600.1	LRR-VIII-1	1	1	1	1	1	1	0	0	0	0
Dioal.13G006200.1	L-LEC	1	1	0	1	1	1	1	1	1	0
Dioal.13G007200.1	L-LEC	1	1	1	0	1	1	1	1	1	0
Dioal.14G132900.1	LRR-VII-3	1	1	1	0	0	0	0	1	0	1
Dioal.14G139900.1	LRR-III	1	1	1	0	0	1	1	0	0	0
Dioal.15G008400.1	LRR-XV	1	1	0	0	1	1	1	0	1	0
Dioal.15G038500.1	DLSV	1	0	0	1	1	1	1	0	0	0
Dioal.15G102100.1	DLSV	1	1	1	0	0	1	0	0	1	0
Dioal.15G117600.1	DLSV	1	1	0	0	0	1	1	1	0	0
Dioal.15G129800.1	CrRLK1L-1	1	1	0	0	1	1	0	1	0	0
Dioal.16G024300.1	LRK10L-2	1	0	0	0	1	1	1	1	1	0
Dioal.16G078400.1	LRR-V	0	1	0	0	0	1	0	1	0	0
Dioal.16G084100.1	L-LEC	1	0	0	0	0	1	0	1	1	0
Dioal.17G007300.1	LRR-XII-1	1	1	0	0	1	1	0	1	0	0
Dioal.17G009500.1	LRR-XII-1	1	0	0	1	1	1	1	0	0	0
Dioal.17G020400.1	LRR-XII-1	1	1	1	1	1	0	1	1	0	0
Dioal.18G086400.1	SD-2b	1	1	0	1	0	0	0	1	0	0
Dioal.18G090700.1	LRR-II	1	1	0	0	0	1	1	1	0	0
Dioal.19G031400.1	LRR-II	1	1	0	0	0	1	0	1	0	0
Dioal.19G073900.1	DLSV	1	1	1	0	1	0	0	0	1	0
Dioal.19G081100.1	CrRLK1L-1	1	0	0	1	0	1	0	0	0	0
Dioal.19G150300.1	DLSV	1	0	0	1	0	1	0	1	0	0
Dioal.19G150500.1	DLSV	1	1	1	0	0	1	0	0	0	0
Dioal.20G006000.1	LRR-III	1	0	0	1	1	1	0	1	0	0
Dioal.02G085100.1	LRR-XI-1	1	1	0	0	1	1	1	1	1	0
Dioal.03G016500.1	LRR-XI-1	1	1	1	0	0	0	1	0	1	0
Dioal.04G018500.1	LRR-Xa	1	1	0	1	1	0	1	1	0	0
Dioal.04G031400.1	RKF3	1	1	1	1	0	1	0	0	1	0
Dioal.04G031500.1	RKF3	0	1	0	0	0	0	1	1	0	0
Dioal.04G085000.1	DLSV	1	1	0	1	1	0	1	0	0	0
Dioal.05G009300.1	SD-2b	1	0	0	0	1	1	0	0	1	0
Dioal.05G130400.1	LRK10L-2	1	1	0	1	1	1	0	0	0	0
Dioal.05G137200.1	LRK10L-2	1	1	0	0	0	1	0	1	0	1
Dioal.05G160700.1	LRR-Xb-1	1	0	0	1	1	0	1	0	1	0
Dioal.05G231800.1	LRR-Xb-1	1	0	0	1	0	1	1	1	1	0
Dioal.05G235500.1	SD-2b	1	1	1	0	0	1	1	1	1	0
Dioal.07G130600.1	SD-2b	1	1	0	0	0	1	1	1	1	0
Dioal.08G042900.1	L-LEC	1	0	0	1	0	0	0	0	0	0
Dioal.08G158900.1	SD-2b	1	0	1	1	1	1	0	1	1	0
Dioal.09G001000.1	LRR-III	1	1	0	0	1	1	0	1	0	0
Dioal.10G036200.1	LRR-VII-1	1	1	1	0	0	1	1	1	1	0
Dioal.10G062800.1	LRR-III	1	1	1	0	0	1	1	0	1	0
Dioal.10G063100.1	LRR-VI-1	1	0	0	0	1	1	1	0	1	0
Dioal.10G075200.1	SD-2b	1	0	0	0	0	0	0	1	1	0
Dioal.12G093200.1	SD-2b	1	0	1	1	0	0	0	0	0	0
Dioal.13G002500.1	L-LEC	1	1	0	0	1	0	0	1	1	0
Dioal.13G007300.1	L-LEC	1	0	1	0	1	1	1	0	0	0
Dioal.13G007800.1	L-LEC	1	0	0	1	1	0	1	1	1	0
Dioal.13G008000.1	L-LEC	1	0	0	0	1	1	0	1	0	0
Dioal.13G008200.1	L-LEC	1	0	1	1	1	0	0	1	0	0
Dioal.14G041900.1	SD-2b	1	1	0	1	0	0	0	0	1	0
Dioal.14G042500.1	SD-2b	1	1	0	1	0	0	1	1	0	0
Dioal.15G018100.1	DLSV	1	1	0	0	1	1	0	1	0	0
Dioal.15G018300.1	DLSV	1	0	0	0	1	1	0	1	0	0
Dioal.15G021000.1	DLSV	1	1	1	1	1	1	0	0	1	0
Dioal.15G022400.1	DLSV	1	1	1	1	0	0	1	1	0	0
Dioal.15G118200.1	DLSV	1	1	1	1	1	0	1	1	1	1
Dioal.15G124100.1	SD-2b	1	1	0	0	0	0	0	1	1	0
Dioal.16G089200.1	LRR-Xb-1	1	1	0	0	0	0	0	0	1	0
Dioal.17G020300.1	LRR-XII-1	1	1	1	0	0	1	1	1	1	0
Dioal.17G020500.1	LRR-XII-1	1	0	0	1	1	1	1	0	1	0
Dioal.17G034000.1	LRR-XI-1	1	1	1	0	0	0	1	0	1	0
Dioal.17G043300.1	LRR-II	1	1	1	0	0	0	0	1	1	1
Dioal.17G120300.1	LRR-II	1	1	1	1	1	1	0	0	1	0
Dioal.18G009700.1	LRR-XIIIb	1	0	0	0	1	1	0	0	1	0
Dioal.19G031600.1	LRR-III	1	0	0	1	0	1	0	1	0	0
Dioal.19G035600.1	LRR-III	1	1	0	0	1	1	1	1	1	0
Dioal.19G040000.1	LRR-II	1	1	1	0	1	1	0	1	1	0
Dioal.20G035900.1	DLSV	1	1	0	0	1	0	0	1	0	0
Dioal.20G055400.1	DLSV	1	1	0	0	1	1	1	1	0	0
Dioal.20G062900.1	SD-2b	1	0	0	0	1	0	0	0	1	0
Dioal.01G019800.1	LRR-VI-2	1	1	0	0	0	1	0	1	1	0
Dioal.02G000200.1	LysM	1	1	1	1	0	1	0	0	1	0
Dioal.02G082800.1	LRR-XI-1	1	0	0	0	1	1	0	1	0	0
Dioal.04G084600.1	DLSV	1	1	0	1	1	1	1	0	0	0
Dioal.04G088200.1	LysM	0	0	0	0	0	1	0	0	0	0
Dioal.04G088600.1	WAK_LRK10L-1	0	1	1	1	1	0	0	1	1	0
Dioal.04G096300.1	DLSV	1	0	0	0	1	0	0	0	0	0
Dioal.05G000800.1	LRR-III	1	1	0	0	0	1	0	1	1	0
Dioal.05G015800.1	LRR-XI-1	1	1	0	1	1	1	0	1	1	1
Dioal.05G116900.1	LRR-III	1	1	0	0	1	0	0	1	1	0
Dioal.05G129500.1	LRR-III	1	1	1	0	0	1	1	1	1	0
Dioal.05G130700.1	WAK_LRK10L-1	0	1	1	0	0	1	0	1	0	0
Dioal.05G137300.1	LRK10L-2	1	1	1	0	1	0	0	1	0	0
Dioal.05G190500.1	LRR-II	1	1	1	1	0	1	1	0	0	0
Dioal.05G222700.1	DLSV	1	1	0	1	0	0	0	0	0	0
Dioal.07G110900.1	L-LEC	0	1	0	1	0	0	0	1	1	0
Dioal.07G130400.1	SD-2b	1	0	1	0	0	0	0	1	0	0
Dioal.08G005700.1	LRR-XV	1	1	1	0	1	1	0	0	1	0
Dioal.08G030200.1	CrRLK1L-1	1	0	0	0	0	0	0	1	1	0
Dioal.08G040500.1	L-LEC	1	1	0	0	1	1	0	0	1	0
Dioal.08G103400.1	LRR-II	1	0	0	1	0	0	0	1	1	0
Dioal.08G154000.1	DLSV	1	1	1	1	1	1	0	1	1	0
Dioal.08G154100.1	DLSV	1	1	0	0	1	1	1	0	0	0
Dioal.09G073200.1	CrRLK1L-1	1	0	0	1	0	0	0	0	1	0
Dioal.09G079100.1	L-LEC	1	1	0	1	0	0	1	0	0	0
Dioal.09G080700.1	WAK_LRK10L-1	1	0	0	0	0	0	0	1	0	0
Dioal.10G034100.1	L-LEC	1	1	1	1	0	0	0	1	0	1
Dioal.10G046300.1	LRR-XI-1	1	0	0	0	0	0	0	0	1	0
Dioal.11G067600.1	LRR-Xb-1	1	1	0	0	1	1	0	1	1	0
Dioal.13G002100.1	LysM	1	1	0	0	0	1	0	1	1	0
Dioal.13G008400.1	L-LEC	1	1	0	0	0	1	1	1	1	0
Dioal.13G011900.1	L-LEC	1	0	1	0	0	0	1	1	0	0
Dioal.14G067500.1	URK-1	1	1	0	0	0	1	0	1	0	0
Dioal.15G000800.1	LRR-III	0	0	0	0	0	0	0	1	0	0
Dioal.15G117700.1	DLSV	1	1	0	1	0	1	0	0	1	0
Dioal.16G023200.1	LRK10L-2	0	1	1	1	0	1	0	0	0	1
Dioal.17G007100.1	LRR-XII-1	1	1	0	1	1	0	0	0	0	1
Dioal.17G009600.1	LRR-XII-1	1	0	0	0	1	1	0	1	0	0
Dioal.17G034300.1	LRR-XI-1	1	1	0	0	1	0	0	1	0	0
Dioal.17G041500.1	SD-2b	1	0	1	0	1	0	0	0	1	0
Dioal.17G053300.1	SD-2b	1	0	0	0	0	1	1	1	1	0
Dioal.17G086100.1	LRR-III	1	0	0	0	0	0	0	0	1	0
Dioal.18G051300.1	LRR-III	1	1	1	0	1	0	1	1	1	0
Dioal.18G101000.1	LRR-I-1	1	1	0	1	0	1	0	1	1	0
Dioal.18G119500.1	LRR-XII-1	1	0	1	1	0	1	0	1	0	0
Dioal.20G003400.1	DLSV	1	0	0	0	1	1	1	1	0	0
Dioal.20G055000.1	DLSV	1	1	0	1	1	0	0	1	0	0
Dioal.01G020000.1	LRR-VI-2	1	1	1	0	0	1	0	1	1	0
Dioal.02G083800.1	LRR-XI-1	1	0	1	1	1	0	0	1	0	1
Dioal.02G083900.1	LRR-XI-1	1	0	1	1	0	1	0	1	1	0
Dioal.02G084300.1	LRR-XI-1	1	1	0	1	1	0	0	1	1	0
Dioal.02G085400.1	LRR-XI-1	1	1	0	0	0	1	0	1	1	0
Dioal.04G025600.1	LRR-XI-1	1	1	1	0	0	0	0	0	0	1
Dioal.04G070000.1	LRR-XI-1	1	1	0	0	0	1	1	1	1	0
Dioal.04G125200.1	LRR-XI-1	1	1	1	1	1	1	1	1	0	0
Dioal.05G021800.1	LRR-Xa	1	0	1	0	0	0	0	1	0	0
Dioal.05G048900.1	CR4L	1	0	0	0	0	1	0	0	1	0
Dioal.05G130000.1	LRK10L-2	1	1	1	0	1	0	1	1	1	0
Dioal.07G042400.1	DLSV	1	1	1	1	1	1	0	1	1	0
Dioal.07G098300.1	CrRLK1L-1	1	1	1	0	0	0	0	1	1	0
Dioal.07G102000.1	LRR-III	1	1	1	0	0	1	0	1	0	0
Dioal.07G125700.1	WAK	1	1	0	1	1	1	1	1	1	0
Dioal.07G126300.1	WAK	1	0	0	0	1	0	1	0	1	0
Dioal.08G078200.1	LRR-III	1	0	0	1	1	0	0	1	1	0
Dioal.08G132200.1	LRR-III	1	0	0	0	1	1	0	1	1	0
Dioal.08G153800.1	DLSV	1	1	1	1	1	0	0	1	1	0
Dioal.08G158500.1	DLSV	1	1	1	0	1	1	1	1	0	1
Dioal.08G159300.1	SD-2b	1	0	1	1	1	1	0	1	0	0
Dioal.09G071400.1	CrRLK1L-1	1	1	1	1	1	0	1	1	1	0
Dioal.11G081800.1	LRR-VI-2	1	1	1	1	0	1	0	0	1	0
Dioal.12G059700.1	CrRLK1L-1	1	0	0	1	0	0	0	0	1	0
Dioal.12G059800.1	CrRLK1L-1	1	1	0	1	0	0	1	1	1	0
Dioal.12G065700.1	LRR-XI-1	1	0	1	0	1	1	0	1	0	0
Dioal.13G006500.1	L-LEC	1	0	0	1	0	1	0	0	0	0
Dioal.13G022200.1	LRR-Xb-2	1	1	0	0	1	0	1	0	0	0
Dioal.15G019500.1	DLSV	1	0	1	1	0	0	1	1	0	0
Dioal.15G020000.1	DLSV	1	0	0	0	1	1	1	1	1	0
Dioal.15G041100.1	LRR-III	1	1	0	0	0	1	0	1	0	0
Dioal.15G095000.1	WAK_LRK10L-1	0	1	1	0	1	1	0	1	0	0
Dioal.15G118000.1	DLSV	1	1	0	1	1	1	1	1	1	0
Dioal.15G123600.1	DLSV	1	1	0	1	0	0	0	1	0	0
Dioal.15G124000.1	SD-2b	0	0	0	0	1	1	1	1	1	0
Dioal.15G124400.1	SD-2b	1	0	0	0	0	1	0	1	0	0
Dioal.17G020800.1	LRR-XII-1	1	1	1	1	0	0	0	0	0	0
Dioal.17G022400.1	LRR-XII-1	1	1	0	1	0	1	1	1	0	0
Dioal.17G041200.1	SD-2b	0	1	1	0	1	0	0	0	0	0
Dioal.17G063300.1	L-LEC	1	1	1	1	1	1	0	1	0	0
Dioal.18G083300.1	LRR-Xb-1	1	0	0	0	0	1	0	0	1	1
Dioal.18G093500.1	LRR-VI-2	1	1	1	0	0	0	0	0	1	0
Dioal.19G150200.1	DLSV	1	1	0	0	1	1	0	0	0	0
Dioal.20G041000.1	LRR-XII-1	1	1	1	1	1	0	0	1	0	0
Dioal.20G041800.1	LRR-XI-1	1	1	0	1	0	1	0	0	0	0
Dioal.20G084300.1	LRR-XI-1	1	0	0	0	1	1	1	0	0	0
Dioal.20G100000.1	LRR-III	0	1	0	1	1	0	0	1	0	0
Dioal.01G088900.1	LRR-XI-1	1	1	0	0	0	1	0	0	1	0
Dioal.02G083000.1	LRR-XI-1	1	1	0	0	0	0	1	1	0	0
Dioal.02G096600.1	LRR-XII-1	1	1	0	0	1	0	1	0	1	0
Dioal.03G087600.1	LRR-XI-1	1	0	0	1	0	1	0	0	1	0
Dioal.05G051600.1	LRR-VIII-1	1	1	0	1	1	0	1	0	0	0
Dioal.05G131200.1	LRR-III	1	1	1	0	1	0	1	0	0	0
Dioal.05G157400.1	LRR-IX	1	1	0	0	0	1	0	1	1	0
Dioal.05G177400.1	LysM	0	1	0	0	1	0	0	1	1	0
Dioal.05G215500.1	LRR-II	1	1	0	1	0	0	1	1	0	0
Dioal.05G224800.1	LRR-III	1	0	0	0	0	0	0	0	0	0
Dioal.05G235100.1	LRR-V	1	1	0	1	0	0	0	1	1	0
Dioal.05G235600.1	SD-2b	1	1	0	1	1	0	1	1	0	0
Dioal.07G051900.1	DLSV	0	1	0	1	1	1	0	1	0	0
Dioal.07G132800.1	SD-2b	1	1	1	1	1	1	0	1	0	0
Dioal.08G020000.1	L-LEC	1	0	0	0	0	0	0	1	0	0
Dioal.08G021200.1	L-LEC	1	1	0	0	1	0	0	1	1	0
Dioal.08G105300.1	LRR-XII-1	1	1	0	0	0	0	0	1	0	0
Dioal.08G123800.1	LRR-VI-1	1	1	1	1	0	1	0	1	0	1
Dioal.08G159200.1	SD-2b	1	0	1	1	0	1	0	1	0	0
Dioal.09G052900.1	LRR-VIII-1	1	1	0	0	1	1	0	0	0	0
Dioal.10G064900.1	LRR-Xa	0	0	0	1	0	0	0	0	1	0
Dioal.12G057100.1	LRR-VIII-1	1	0	0	0	1	1	0	0	1	0
Dioal.12G058800.1	LRR-VIII-1	1	0	1	0	1	0	0	0	0	0
Dioal.12G059200.1	LRR-III	1	0	0	0	1	1	1	0	0	0
Dioal.12G070600.1	CR4L	1	1	1	0	1	0	0	0	0	0
Dioal.13G006900.1	L-LEC	1	0	0	1	1	1	0	1	0	0
Dioal.13G007400.1	L-LEC	1	0	0	0	1	0	0	0	0	0
Dioal.13G008300.1	L-LEC	1	0	1	0	1	1	0	1	0	0
Dioal.13G008600.1	L-LEC	1	1	0	1	1	0	1	1	0	0
Dioal.14G011400.1	LRR-XI-1	1	1	0	1	0	0	1	1	1	0
Dioal.14G083800.1	LRR-Xa	1	1	1	0	0	1	0	0	0	0
Dioal.15G018000.1	DLSV	1	1	1	0	1	0	0	1	1	0
Dioal.15G018400.1	DLSV	1	0	0	0	0	1	1	1	1	0
Dioal.15G022300.1	DLSV	1	1	0	0	1	0	0	0	1	0
Dioal.15G033800.1	LRR-XI-1	1	1	1	0	0	0	0	0	0	0
Dioal.15G073000.1	LRR-VI-1	1	0	0	0	1	1	0	1	1	0
Dioal.15G085100.1	LRR-XI-1	1	1	1	0	0	0	0	0	1	0
Dioal.15G099500.1	LRR-XI-1	1	1	0	1	0	0	0	1	1	0
Dioal.15G118700.1	DLSV	1	1	1	0	1	0	1	1	1	0
Dioal.15G122200.1	DLSV	1	1	0	0	0	1	0	0	0	0
Dioal.15G124600.1	SD-2b	1	1	1	0	1	1	0	0	0	0
Dioal.17G005900.1	LRR-XII-1	1	1	0	1	1	1	1	1	0	0
Dioal.17G006200.1	LRR-XII-1	1	1	1	1	0	0	0	0	0	0
Dioal.18G030900.1	SD-2b	1	0	1	0	1	0	0	0	0	0
Dioal.18G066600.1	LRR-II	0	1	0	0	0	1	0	1	0	1
Dioal.18G111300.1	L-LEC	1	1	1	0	1	0	1	1	0	0
Dioal.20G056200.1	DLSV	1	1	0	1	1	1	1	1	0	0
Dioal.02G008700.1	LRR-XI-1	0	1	1	1	1	0	1	0	1	1
Dioal.02G054800.1	LRR-XI-1	0	1	1	1	1	1	0	1	0	0
Dioal.02G080200.1	LRR-XI-1	1	1	1	0	1	1	1	0	1	0
Dioal.02G080600.1	LRR-XI-1	1	0	1	1	0	1	1	0	1	0
Dioal.02G080700.1	LRR-XI-1	0	1	1	0	1	1	0	0	0	1
Dioal.02G084800.1	LRR-XI-1	1	1	0	0	0	1	0	1	1	0
Dioal.02G084900.1	LRR-XI-1	1	0	0	0	1	1	0	1	1	0
Dioal.02G089600.1	LRR-XI-1	1	1	1	1	1	1	0	1	1	0
Dioal.02G090000.1	LRR-XI-1	1	1	0	0	0	0	0	0	1	0
Dioal.03G001700.1	LRR-III	1	1	0	0	1	0	1	1	0	0
Dioal.03G088400.1	LRR-III	1	1	1	1	0	0	1	1	0	0
Dioal.03G092200.1	L-LEC	1	1	1	0	0	0	0	0	1	0
Dioal.04G005200.1	LRR-IX	1	0	1	0	0	1	0	1	0	0
Dioal.04G045500.1	LRR-IX	1	1	0	0	0	1	0	0	0	0
Dioal.04G084400.1	DLSV	1	1	1	0	0	0	1	1	0	0
Dioal.04G138000.1	L-LEC	1	1	1	1	0	0	1	1	0	0
Dioal.05G020700.1	SD-2b	1	1	1	0	1	1	1	0	0	0
Dioal.05G236200.1	SD-2b	1	1	0	0	1	0	0	1	0	0
Dioal.05G238700.1	WAK	1	1	0	0	1	1	1	1	0	1
Dioal.07G110100.1	LRR-VI-2	1	0	0	0	1	1	0	0	1	0
Dioal.07G126000.1	WAK	1	1	0	0	1	0	1	1	1	0
Dioal.08G020300.1	L-LEC	1	1	0	1	0	0	0	1	0	0
Dioal.08G021300.1	L-LEC	1	0	0	0	1	1	0	1	1	0
Dioal.08G154300.1	DLSV	1	1	1	1	1	1	0	1	0	0
Dioal.08G158300.1	DLSV	1	1	1	1	1	1	0	0	0	0
Dioal.13G007900.1	L-LEC	1	0	0	0	1	0	1	1	1	0
Dioal.13G008900.1	LRR-XI-1	1	0	0	0	1	0	0	1	0	0
Dioal.13G010400.1	LRR-XIV	1	0	0	0	1	0	0	0	0	0
Dioal.13G045800.1	DLSV	1	1	1	0	1	1	1	0	1	0
Dioal.14G074300.1	LRR-XI-1	1	0	0	0	1	1	0	1	0	0
Dioal.14G079000.1	LRR-XI-1	1	1	0	0	1	0	1	0	0	0
Dioal.15G021800.1	DLSV	1	1	1	1	0	1	1	1	0	0
Dioal.15G066200.1	SD-2b	1	1	0	0	0	1	0	1	1	0
Dioal.15G122700.1	DLSV	1	1	0	0	1	0	0	1	1	0
Dioal.17G006700.1	LRR-XII-1	1	1	1	0	1	0	1	0	0	0
Dioal.17G007200.1	LRR-XII-1	1	1	0	1	0	1	0	0	0	0
Dioal.17G019400.1	LRR-VI-1	0	1	0	0	0	1	0	0	1	0
Dioal.17G033900.1	LRR-XI-1	1	1	0	0	0	0	0	1	1	0
Dioal.17G041300.1	SD-2b	1	1	1	1	1	1	0	1	1	0
Dioal.17G041400.1	SD-2b	1	0	0	0	0	1	0	0	1	1
Dioal.18G006900.1	LRR-III	1	1	0	0	0	0	0	0	1	1
Dioal.18G023400.1	L-LEC	0	0	1	0	0	0	1	0	0	0
Dioal.18G111200.1	L-LEC	1	1	1	0	1	1	1	1	1	0
Dioal.18G112000.1	LRR-XII-1	1	1	0	0	0	1	0	0	1	0
Dioal.19G134300.1	RKF3	1	0	0	0	0	1	0	0	0	0
Dioal.19G163500.1	LRR-V	1	1	0	1	1	1	1	0	1	0
Dioal.20G056400.1	DLSV	1	1	0	0	1	0	1	1	1	0
Dioal.02G009900.1	LRR-XIV	1	1	0	1	1	0	1	1	0	0
Dioal.02G018000.1	LRR-III	0	1	0	1	1	1	0	0	1	0
Dioal.02G086100.1	LRR-XI-1	1	1	1	0	1	1	0	0	1	0
Dioal.03G023600.1	LRR-XII-1	0	0	0	0	1	1	1	1	1	0
Dioal.03G077100.1	LRR-XI-1	1	0	1	0	0	0	0	0	0	0
Dioal.04G042100.1	LRK10L-2	1	0	1	0	1	0	1	1	0	0
Dioal.04G154400.1	WAK	1	1	0	1	1	1	1	0	0	0
Dioal.05G009600.1	SD-2b	1	0	0	0	0	1	0	1	0	0
Dioal.05G056800.1	SD-2b	1	0	0	0	0	1	1	1	1	0
Dioal.05G060400.1	LRR-XI-1	1	0	1	0	1	0	0	1	1	0
Dioal.05G062200.1	LRR-I-1	1	1	0	1	0	1	0	1	1	0
Dioal.05G070100.1	LysM	1	0	0	0	1	1	0	0	1	0
Dioal.05G085800.1	LRR-XI-1	1	1	1	0	1	1	0	1	1	0
Dioal.05G130100.1	LRK10L-2	1	1	0	0	1	0	0	1	1	0
Dioal.07G013500.1	CrRLK1L-1	1	0	1	0	0	1	0	0	1	0
Dioal.07G118900.1	CrRLK1L-1	1	0	0	0	0	1	0	1	1	0
Dioal.08G020400.1	L-LEC	1	0	1	0	0	1	0	0	1	0
Dioal.08G076400.1	LRR-III	1	1	1	1	1	0	0	1	1	0
Dioal.08G079700.1	LRR-II	1	1	1	0	1	1	0	1	1	0
Dioal.08G153500.1	DLSV	1	0	0	0	1	0	1	1	1	0
Dioal.10G004800.1	LRR-XV	0	1	0	0	0	0	0	1	0	0
Dioal.11G062200.1	LRR-III	1	0	1	0	1	0	0	0	0	0
Dioal.12G059900.1	CrRLK1L-1	1	1	1	0	1	1	1	1	0	0
Dioal.12G065600.1	LRR-XI-1	1	1	1	0	0	1	1	0	1	0
Dioal.13G002600.1	L-LEC	1	0	0	1	1	0	1	0	0	0
Dioal.13G002700.1	L-LEC	1	0	0	0	0	1	0	0	1	0
Dioal.13G006300.1	L-LEC	1	0	0	1	0	1	0	0	0	0
Dioal.13G008500.1	L-LEC	1	1	0	0	1	0	1	1	1	0
Dioal.15G013400.1	CrRLK1L-1	1	1	0	0	0	1	0	1	1	0
Dioal.15G018200.1	DLSV	1	0	0	0	0	1	1	1	1	0
Dioal.15G022500.1	DLSV	1	1	0	1	1	0	1	1	0	0
Dioal.15G082700.1	LRR-I-1	1	0	0	1	1	1	0	1	1	0
Dioal.15G098700.1	L-LEC	1	1	1	0	1	1	1	1	0	0
Dioal.15G098900.1	L-LEC	1	0	1	1	0	1	0	0	1	0
Dioal.15G117500.1	DLSV	1	1	1	1	1	0	0	1	0	0
Dioal.15G118400.1	DLSV	1	1	0	1	0	1	0	1	1	0
Dioal.15G122600.1	DLSV	1	1	1	1	0	1	0	0	1	0
Dioal.16G024000.1	LRK10L-2	1	1	1	0	1	0	1	1	1	0
Dioal.17G033800.1	LRR-XI-1	1	1	1	1	0	1	1	1	0	0
Dioal.17G041600.1	SD-2b	1	1	0	0	1	0	0	0	1	0
Dioal.17G088900.1	LRK10L-2	1	1	1	1	1	0	0	1	0	0
Dioal.17G098800.1	LRK10L-2	1	1	1	1	1	1	1	1	0	0
Dioal.18G111400.1	L-LEC	1	1	1	1	1	0	0	0	0	1
Dioal.19G052400.1	DLSV	1	1	0	0	1	1	0	1	1	0
Dioal.19G127200.1	LRR-VIII-1	1	1	1	0	1	1	0	1	1	0
Dioal.20G041600.1	LysM	0	1	0	1	0	0	0	1	0	0
Dioal.20G080300.1	LRR-VI-2	1	1	1	1	1	1	1	0	1	0
Dioal.01G011200.1	LRK10L-2	1	0	0	0	0	1	1	0	1	0
Dioal.01G022600.1	LRR-XI-1	1	0	1	1	0	0	0	1	1	0
Dioal.02G044000.1	LysM	1	1	1	1	1	0	1	0	0	0
Dioal.02G080500.1	LRR-XI-1	1	1	0	0	1	0	0	0	0	0
Dioal.02G084400.1	LRR-XI-1	1	1	0	0	0	1	0	1	1	0
Dioal.02G084700.1	LRR-XI-1	1	1	1	1	1	1	0	0	0	0
Dioal.02G089700.1	LRR-XI-1	1	1	0	0	0	0	0	1	0	0
Dioal.02G089800.1	LRR-XI-1	1	1	1	0	1	0	1	1	0	0
Dioal.02G089900.1	LRR-XI-1	1	1	0	0	0	0	0	0	0	0
Dioal.03G025400.1	LRR-VII-2	1	0	1	1	0	1	1	0	0	0
Dioal.04G090800.1	DLSV	1	1	0	0	1	1	0	1	1	0
Dioal.05G075000.1	SD-2b	1	0	0	0	0	1	0	1	0	0
Dioal.05G107300.1	LRR-XI-1	1	0	0	1	0	0	0	1	0	1
Dioal.05G181100.1	C-LEC	1	1	1	0	1	0	1	1	0	0
Dioal.07G098000.1	LRR-III	1	1	1	0	1	1	0	0	1	0
Dioal.07G130800.1	L-LEC	1	1	0	0	1	1	0	1	0	0
Dioal.08G021500.1	LRR-XI-1	1	1	0	0	0	1	0	1	0	0
Dioal.08G087500.1	LRR-III	1	0	0	0	0	0	1	0	1	0
Dioal.08G153900.1	DLSV	1	1	0	0	0	1	1	1	1	0
Dioal.08G158800.1	SD-2b	1	0	1	0	0	1	1	1	1	0
Dioal.08G159400.1	SD-2b	1	1	0	1	1	1	0	1	0	0
Dioal.09G000500.1	LRR-V	0	1	0	0	0	1	0	1	0	0
Dioal.09G066100.1	LRR-VI-2	1	1	1	0	1	1	0	1	1	1
Dioal.09G081900.1	SD-2b	1	0	0	0	0	0	1	1	0	0
Dioal.11G087300.1	DLSV	1	1	1	1	1	0	0	0	1	0
Dioal.12G091300.1	L-LEC	1	1	0	0	0	1	0	1	1	0
Dioal.13G006600.1	L-LEC	1	1	0	0	0	1	0	0	1	0
Dioal.13G006800.1	L-LEC	1	1	1	1	0	0	0	1	1	0
Dioal.13G007000.1	L-LEC	1	1	1	0	1	1	0	0	1	0
Dioal.13G007700.1	L-LEC	1	0	0	0	1	0	0	1	0	0
Dioal.14G042100.1	SD-2b	1	1	0	1	1	1	0	1	0	0
Dioal.14G115000.1	LRR-Xb-1	1	1	0	1	1	1	0	1	0	0
Dioal.14G132400.1	LRR-VII-1	1	1	0	1	0	0	0	1	0	0
Dioal.15G019700.1	DLSV	1	1	0	1	1	1	1	0	0	0
Dioal.15G021200.1	DLSV	1	1	0	1	0	1	0	1	1	0
Dioal.15G124800.1	SD-2b	1	1	0	0	0	0	0	1	1	0
Dioal.16G002900.1	LRR-XIIIa	1	1	0	0	1	1	0	1	0	0
Dioal.17G022100.1	LRR-XII-1	1	0	1	0	1	1	1	1	1	0
Dioal.17G041100.1	SD-2b	1	1	0	0	0	1	0	1	1	0
Dioal.17G065700.1	LRR-XII-1	1	1	0	0	0	0	0	0	0	0
Dioal.19G073000.1	LRR-Xb-1	1	1	0	0	0	0	0	0	1	0
Dioal.19G080700.1	CrRLK1L-1	1	0	1	0	1	0	0	1	1	0
Dioal.19G122600.1	LRR-III	1	1	0	1	0	0	1	1	1	0
Dioal.19G141600.1	LRR-XII-1	0	1	0	0	0	1	1	1	0	0
Dioal.19G141700.1	LRR-XII-1	1	1	0	1	0	1	1	1	0	0
Dioal.20G055700.1	DLSV	1	0	0	1	0	0	0	0	0	0
Dioal.20G056300.1	DLSV	1	1	0	1	1	0	0	0	1	0
Dioal.02G060100.1	LRR-XI-1	1	0	0	0	1	1	0	0	0	1
Dioal.02G080400.1	LRR-XI-1	1	0	0	0	0	1	0	0	1	0
Dioal.04G005100.1	LRR-IX	1	1	1	1	0	0	1	0	0	0
Dioal.04G039600.1	LRK10L-2	1	1	0	1	1	0	0	1	0	0
Dioal.05G020500.1	SD-2b	1	1	0	1	1	1	1	0	0	0
Dioal.05G060500.1	CR4L	1	1	0	0	1	0	0	0	0	0
Dioal.05G185700.1	LRR-III	1	1	0	1	1	0	1	1	1	0
Dioal.05G190400.1	LRR-III	1	1	0	0	0	1	0	0	0	0
Dioal.05G198300.1	LRR-V	1	1	0	0	1	1	0	1	0	0
Dioal.05G205900.1	LRR-IX	1	1	0	0	1	0	0	1	0	0
Dioal.07G015600.1	DLSV	1	1	0	1	1	1	0	1	1	0
Dioal.07G051800.1	L-LEC	1	1	0	1	1	1	1	1	1	1
Dioal.07G112200.1	CR4L	1	1	0	0	0	0	0	1	0	0
Dioal.07G132900.1	SD-2b	1	0	0	0	1	1	0	1	0	0
Dioal.08G071300.1	LRR-III	1	0	0	1	0	1	0	0	0	0
Dioal.08G078600.1	LRR-III	1	0	1	0	1	0	0	1	1	0
Dioal.08G154200.1	DLSV	1	1	1	0	1	0	0	1	1	0
Dioal.08G159100.1	SD-2b	1	0	1	0	1	1	0	1	0	0
Dioal.09G055200.1	LRR-VIII-1	1	1	0	0	1	0	0	1	0	0
Dioal.09G060700.1	LRR-VII-1	1	1	0	0	1	1	0	0	1	0
Dioal.11G067400.1	LRR-III	1	0	0	1	1	0	1	1	0	0
Dioal.12G060900.1	LRR-VII-1	1	1	1	0	0	1	0	0	0	0
Dioal.12G077300.1	CrRLK1L-1	1	1	0	1	1	1	0	0	0	0
Dioal.13G002400.1	L-LEC	1	1	0	0	1	1	0	0	0	0
Dioal.13G006400.1	L-LEC	1	1	1	0	1	1	0	0	1	0
Dioal.13G007100.1	L-LEC	1	0	0	0	0	1	1	1	0	0
Dioal.13G046100.1	DLSV	1	1	1	0	0	1	1	1	1	1
Dioal.14G042000.1	SD-2b	1	1	0	1	0	0	0	0	1	0
Dioal.14G136800.1	LRR-IV	1	1	1	0	0	0	0	1	1	0
Dioal.15G018600.1	DLSV	1	1	0	1	1	0	0	1	0	0
Dioal.15G018900.1	DLSV	1	1	0	0	1	0	0	0	1	0
Dioal.15G019600.1	DLSV	1	1	0	0	1	1	1	0	0	0
Dioal.15G020500.1	DLSV	1	1	1	0	1	0	0	1	0	0
Dioal.15G043200.1	DLSV	1	1	1	1	1	1	0	1	0	0
Dioal.15G096700.1	LRR-XIIIa	1	1	0	1	0	1	0	1	0	0
Dioal.15G099000.1	L-LEC	1	1	1	0	1	1	0	1	0	0
Dioal.15G123800.1	DLSV	1	0	0	0	1	1	1	0	0	0
Dioal.15G124900.1	SD-2b	1	1	0	1	1	1	1	1	1	0
Dioal.17G006100.1	LRR-XII-1	1	1	0	0	1	0	1	1	1	0
Dioal.17G020700.1	LRR-XII-1	1	0	1	0	1	0	0	1	0	0
Dioal.17G098600.1	LRK10L-2	1	1	0	0	1	1	0	0	0	0
Dioal.18G009800.1	LRR-XII-1	1	1	1	0	1	1	0	1	0	0
Dioal.19G044400.1	LRR-III	1	1	0	0	1	0	0	0	1	0
Dioal.19G061500.1	LRR-XII-1	1	1	0	1	0	0	0	0	1	1
Dioal.19G080600.1	CrRLK1L-1	1	1	1	1	0	0	1	1	1	0
Dioal.19G081000.1	CrRLK1L-1	1	0	0	0	1	1	0	1	0	0
Dioal.20G005900.1	DLSV	1	1	1	0	0	0	1	1	0	0
Dioal.01G067900.1	LRR-XIIIb	1	1	0	1	0	1	0	0	0	0
Dioal.02G001000.1	WAK_LRK10L-1	0	0	0	0	0	1	0	1	0	0
Dioal.02G041300.1	LRR-XI-1	1	1	0	0	1	0	0	1	1	0
Dioal.02G080000.1	LRR-XI-1	1	1	0	0	1	0	1	0	1	0
Dioal.02G084500.1	LRR-XI-1	1	1	0	0	1	0	0	1	1	0
Dioal.02G085200.1	LRR-XI-1	1	0	0	1	0	0	0	1	0	0
Dioal.02G085500.1	LRR-XI-1	1	0	0	0	1	1	0	1	1	0
Dioal.02G085700.1	LRR-XI-1	1	1	0	0	1	0	0	0	1	0
Dioal.03G023500.1	LRR-XII-1	1	0	0	0	1	0	0	1	1	1
Dioal.04G027500.1	LRR-XI-1	1	0	1	1	1	1	0	1	1	0
Dioal.04G113400.1	LRR-Xb-1	1	1	1	0	1	1	1	1	1	0
Dioal.04G116700.1	LRR-III	1	1	1	0	1	0	1	1	0	0
Dioal.04G154200.1	WAK	1	1	0	0	0	0	0	1	0	0
Dioal.05G020600.1	SD-2b	1	0	1	0	0	1	1	1	0	0
Dioal.05G078300.1	LRR-XII-1	1	1	0	1	1	1	0	1	0	0
Dioal.05G086100.1	LRR-XI-1	1	1	1	0	1	1	0	1	1	0
Dioal.07G126100.1	WAK	1	1	0	0	0	0	0	0	0	0
Dioal.07G126200.1	WAK	1	1	0	0	0	1	0	0	0	0
Dioal.08G020100.1	L-LEC	1	0	1	0	0	0	0	1	0	0
Dioal.08G139400.1	L-LEC	1	1	0	0	1	1	1	1	0	0
Dioal.09G040800.1	LRR-II	0	1	1	1	0	1	0	0	1	0
Dioal.09G056600.1	LRR-III	0	0	0	0	0	1	1	0	0	0
Dioal.11G047300.1	LRR-XI-1	1	1	0	0	0	1	1	1	0	0
Dioal.11G093100.1	LRR-III	1	0	1	0	0	0	1	0	1	0
Dioal.11G100400.1	LRR-XI-1	1	1	0	1	1	0	0	1	0	0
Dioal.12G067600.1	LRR-VI-2	1	1	0	0	1	1	1	1	0	0
Dioal.13G006700.1	L-LEC	1	1	0	0	0	1	0	0	0	0
Dioal.13G009300.1	LRR-XI-1	1	1	0	0	1	0	1	0	0	0
Dioal.15G046900.1	LRR-XI-1	1	1	0	1	0	0	0	1	1	0
Dioal.15G066000.1	SD-2b	1	0	0	0	0	1	0	1	0	0
Dioal.15G098800.1	L-LEC	1	1	0	0	1	0	0	1	0	0
Dioal.15G102200.1	DLSV	1	1	1	1	1	0	0	0	0	0
Dioal.15G117400.1	DLSV	1	1	1	0	1	0	1	1	0	0
Dioal.15G122400.1	DLSV	1	0	1	1	1	1	0	1	0	0
Dioal.15G123500.1	DLSV	1	0	0	0	0	1	0	1	0	0
Dioal.15G124700.1	SD-2b	1	0	1	0	1	0	0	1	1	0
Dioal.16G023100.1	LRK10L-2	1	0	0	1	0	1	0	0	0	0
Dioal.16G023300.1	LRK10L-2	1	1	0	0	1	1	1	1	1	0
Dioal.16G024400.1	LRK10L-2	0	1	0	1	1	1	0	0	0	1
Dioal.16G056900.1	LRR-XII-1	1	1	1	1	0	1	0	1	0	0
Dioal.17G006600.1	LRR-XII-1	0	1	0	0	0	1	0	0	0	0
Dioal.17G088100.1	LRR-III	1	1	0	0	1	1	0	0	1	0
Dioal.17G118600.1	LRR-XI-1	1	1	0	1	1	0	0	0	0	0
Dioal.18G054300.1	LRR-IX	1	0	0	0	0	0	0	0	0	0
Dioal.18G073700.1	LRR-V	1	1	1	0	0	1	0	1	1	0
Dioal.19G150600.1	DLSV	1	0	0	1	1	0	1	1	0	0
Dioal.20G064300.1	LRR-XII-1	1	0	0	0	0	0	0	0	0	0
Note:0 indicates that this function is not available, 1 indicates that this function is available

## Sheet: TableS5
Table S5. Statistics of the stress-related cis-acting elements of RLK gene subgroups in the D. alata
Subgroups	anoxic inducibility	abscisic acid responsiveness	auxin-responsiveness	defense and stress responsiveness	drought-inducibility	gibberellin-responsiveness	low-temperature responsiveness	MeJA-responsiveness	salicylic acid responsiveness	wound-responsive
C-LEC	1	1	1	0	1	0	1	1	0	0
CR4L	4	3	1	0	2	1	0	1	1	0
CrRLK1L-1	17	9	6	8	7	9	4	11	11	0
DLSV	73	59	29	37	51	42	31	48	31	4
L-LEC	53	32	22	19	31	29	19	36	24	3
LRK10L-2	15	13	7	7	13	10	7	11	6	3
LRR-I-1	4	3	0	3	2	3	0	4	3	0
LRR-II	9	10	6	5	3	8	3	8	6	2
LRR-III	39	29	16	12	25	19	20	27	23	1
LRR-IV	1	1	1	0	0	0	0	1	1	0
LRR-IX	6	4	2	1	1	3	1	3	1	0
LRR-V	5	7	2	3	2	6	2	5	4	0
LRR-VI-1	3	2	1	1	2	4	1	2	3	1
LRR-VI-2	10	8	5	4	4	8	3	4	7	1
LRR-VII-1	4	4	2	1	1	3	1	2	2	0
LRR-VII-2	1	0	1	1	0	1	1	0	0	0
LRR-VII-3	1	1	1	0	0	0	0	1	0	1
LRR-VIII-1	8	6	3	3	7	4	2	2	2	0
LRR-Xa	3	2	2	2	1	1	1	2	1	0
LRR-Xb-1	8	5	1	3	4	5	3	4	7	1
LRR-Xb-2	1	1	0	0	1	0	1	0	0	0
LRR-XI-1	66	49	26	22	37	34	18	41	38	7
LRR-XI-2	1	0	1	1	0	1	1	1	1	0
LRR-XII-1	30	24	11	15	18	19	13	19	10	3
LRR-XIIIa	2	2	0	1	1	2	0	2	0	0
LRR-XIIIb	2	1	0	1	1	2	0	0	1	0
LRR-XIV	2	1	0	1	2	0	1	1	0	0
LRR-XV	2	3	1	0	2	2	1	1	2	0
LysM	4	5	2	3	3	4	1	3	4	0
RKF3	2	2	1	1	0	2	1	1	1	0
SD-2b	45	23	18	15	23	29	13	33	22	1
URK-1	1	1	0	0	0	1	0	1	0	0
WAK	9	7	0	2	5	5	6	5	4	1
WAK_LRK10L-1	1	3	3	1	2	3	0	5	1	0
Total	433	321	172	173	252	260	156	286	217	29
Note:red indicates that this function is associated with immunity.

## Sheet: TableS6
Table S6. Differentially expressed RLK genes in D. alata inoculated by C. gloeosporioides at 24 hpi
Gene ID	log2FoldChange	padj	Status
Dioal.15G033800	1.6323	0.000116358	up
Dioal.15G019600	1.31338	0.0159994	up
Dioal.02G080500	4.41677	0.0233244	up
Dioal.15G117700	1.5061	0.0414481	up
Dioal.04G084400	-2.29951	1.98e-05	down
Dioal.17G053300	-1.99324	0.00575281	down
Dioal.17G007300	-1.78483	0.00820502	down
Dioal.15G098900	-1.81525	0.00982871	down
Dioal.08G020000	-2.58751	0.0161193	down
Dioal.14G132400	-1.55386	0.0171469	down
Dioal.07G042400	-1.22049	0.0185233	down
Dioal.05G009600	-1.15592	0.0333243	down
Dioal.08G020100	-2.53675	0.0493579	down

## Sheet: TableS7
Table S7. Differentially expressed RLK genes in D. alata inoculated by C. gloeosporioides at 48 hpi
Gene ID	log2FoldChange	padj	Status
Dioal.15G124000	3.29395	7.99e-06	up
Dioal.13G007200	2.4312	8.61e-06	up
Dioal.13G007300	2.04067	3.45e-05	up
Dioal.15G022400	2.32115	9.43e-05	up
Dioal.04G039600	1.77482	0.000186778	up
Dioal.08G159200	3.65232	0.000661652	up
Dioal.13G007400	1.8539	0.000895656	up
Dioal.15G022500	2.40686	0.00247567	up
Dioal.16G023300	2.48856	0.00509134	up
Dioal.08G154300	2.5733	0.00539018	up
Dioal.15G021800	1.84989	0.00553046	up
Dioal.15G000800	1.41326	0.00639471	up
Dioal.13G006600	1.37543	0.00678505	up
Dioal.07G051800	1.04538	0.00882109	up
Dioal.02G085700	2.6525	0.0106016	up
Dioal.11G087300	1.16008	0.0120059	up
Dioal.05G146100	1.65378	0.0120744	up
Dioal.08G042900	3.4167	0.0139151	up
Dioal.07G126200	1.33541	0.0143862	up
Dioal.08G158800	1.6425	0.0147924	up
Dioal.15G019700	1.60933	0.0151534	up
Dioal.13G006200	2.35199	0.0154367	up
Dioal.13G002100	1.91281	0.0160212	up
Dioal.13G011900	1.54926	0.0197793	up
Dioal.13G006700	1.22899	0.0200617	up
Dioal.15G118200	1.27876	0.0242089	up
Dioal.13G006300	1.4436	0.0329735	up
Dioal.19G052400	1.04678	0.0385929	up
Dioal.04G085000	2.19492	0.0426957	up
Dioal.15G020500	1.88124	0.0438304	up
Dioal.05G056800	1.41163	0.0449859	up
Dioal.04G084600	2.2734	0.0451067	up
Dioal.11G100400	1.94487	0.0464816	up
Dioal.13G007000	1.52252	0.0468385	up
Dioal.05G235500	2.46285	0.0479273	up
Dioal.11G067600	1.6129	0.0499758	up
Dioal.17G118600	-1.56799	6.01e-05	down
Dioal.04G084400	-2.00814	0.000311029	down
Dioal.07G042400	-1.4804	0.002003	down
Dioal.20G041600	-1.04439	0.00250173	down
Dioal.14G079000	-1.78863	0.00266711	down
Dioal.10G062800	-1.86254	0.0137718	down
Dioal.10G036200	-1.51707	0.0139114	down
Dioal.02G083000	-1.90189	0.0316324	down
